# Supplementary material for: Hybridization Dynamics and Extensive Introgression in the Daphnia longispina Species Complex: New Insights from a High-Quality Daphnia galeata Reference Genome
Source: Genome Biol Evol. 2021 Dec 2;13(12):evab267. doi: 10.1093/gbe/evab267 (PMC8695838; doi:10.1093/gbe/evab267)
Supplement: evab267_Supplementary_Data [file evab267_supplementary_data.zip]

Archive with 3 entries (3 files):
- GBE_SuppFigures.docx
- GBE_SuppMethods.docx
- GBE_SuppTables_for publication.xlsx
